# Supplementary material for: Serotype-Specific Biochemical and Immunological Signatures of Dengue Virus Envelope Proteins
Source: Curr Issues Mol Biol. 2026 Jun 17;48(6):631. doi: 10.3390/cimb48060631 (PMC13298711; doi:10.3390/cimb48060631)
Supplement: Supplementary file 1 [file cimb-48-00631-s001.zip]

Archive with 1 entries (1 files):
- cimb-4342045-supplementary.pdf
